# Supplementary material for: How Climate Warming Influences the Phenology of Grapholita molesta (Busck, 1916) (Lepidoptera: Tortricidae) in China: Insight from Long-Term Historical Data
Source: Insects. 2024 Jun 25;15(7):474. doi: 10.3390/insects15070474 (PMC11276667; doi:10.3390/insects15070474)
Supplement: Supplementary file 1 [file insects-15-00474-s001.zip › Table S1.xlsx]

## Sheet: Northern China
Article title	Authors	Journal (Publication)	Publication year	Issue	Pages
Preliminary report on the occurrence pattern of Grapholita molesta - Ⅰ. Study on the growth and decline pattern of adults	Li Runlin; Xu Yuxin; Xue Weihu	Journal of Fruit Resources	1983	1	38-40
Research on the occurrence pattern and control of Grapholita molesta in mixed planting pear orchards in mountainous areas	Wang Yingnan; Wang Yuanmin; Xu Yun	Beijing Agricultural Sciences	1987	6	36-38
Occurrence and Control of Oriental Fruit Moth in Different Regions of Shanxi Province	Gao Fen; Wu Yingpeng; Ma Liping	Journal of Shanxi Agricultural Sciences	1992	2	56-58
The application of insect sex attractants in fruit trees	Sun Shouling; Yang Jimin	Science and Technology of Tianjin Agriculture and Forestry	1992	2	17-19
Occurrence and control of two fruit-boring insect pests on fruit trees in Beijing	Sun Shuling; Wang Jinzhong	Chinese Journal of Applied Entomology	2000	4	200-203
A Study on the Detection and Control of Grapholita molesta	Wen Lihua; Liu Haiqing; Gao Yan; He Zongjin	Science and Technology of Tianjin Agriculture and Forestry	2001	5	1-3
Experiment of Sex Pheromone to Control and Monitoring Oriental Fruit Moth	Zhao Chunlian	Journal of Shanxi Agricultural Sciences	2004	1	63-64
The Dynamic of Main Pests and Main Natural Enemies in the Organic Peach Yard in Pingguo's County,Beijing	Li Zhipeng; Zhang Dingwu;Dong Min;Du Xiangge	Chinese Agricultural Science Bulletin	2005	5	128-130
Population dynamics of the main pests and natural enemies and the pests control in organic peach orchard	Li Zhipeng	China Agriculture University (Master Dissertation)	2005
Research on the occurrence pattern and pollution-free prevention and control of Grapholita molesta in the Sha Di pear area	Chen Hu; Fu You; Zhang Xinsheng; Hao Baofeng	Proceedings of the 4th National Symposium on Pear Research, Production, and Industrial Chemistry	2005	6
A Study on the Types and Incidence Rules of Pests and Their Natural Enemies of Jingbai Pear in Beijing	Guo Xihong; Dong Jie; Yue Jin; Hu Chunfeng; Cao Jinjuan; Wang Xiaoqing; Liu Bo	China Plant Protection	2008	7	24-27
The occurrence pattern and control measures of the peach orchard Grapholita molesta	Liang Bo; Tang Xinfu; Han Xinming; Zhang Chengyin; Liu Ming; Yang Haiqing	China Fruits	2009	3	22
Application experiment of sex attractants for peach orchard Grapholita molesta	Wang Hongjun	China Fruits	2009	5	46-48
The occurrence regulation and control of the summer fruit tortrixmoth(Adoxophyes orana) and Oriental fruit moth(Grapholita molesta) in peach orchard	Hu Yahui; Zhang Xiafang; Zhang Qingwen; Zhao Zhangwu	Chinese Journal of Applied Entomology	2009	5	727-731
Study on Species and Occurrence Regularity of Fruit Borers in Peach Orchard	Hao Baofeng; Yu Lichen; Xu Changxin; He Limin; Jiaorui	Journal of Hebei Agricultural Sciences	2010	9	42
Field Population Dynamic of Grapholitha molesta Busck in Pear Orchard and Peach Orchard in Hebei Province	Qu Zhengang; Liu Wenxu; Lu Ziyun; Zhong Yong; Li Jiancheng	Journal of Hebei Agricultural Sciences	2010	8	141-142+145
Studies on the Main Species and Occurrence Regularity of Pear Pests in the Registered Pear Orchard in Hebei Province	Zang Lifeng; Gao Feng; Yang Xiangdong; Li Jing; Dong Jianzhen	Chinese Agricultural Science Bulletin	2010	17	281-284
Dynamics of occurrence and comprehensive control strategies of Grapholita molesta in pear orchards under baggless cultivation	Li Tang; Lian Meili; Ma Pingshun; Zhang Xiaoxiu; Zhou Yunning	China Plant Protection	2010	8	31-34
Survey of Infection Damage and Control of the Oriental Fruit Moth,Grapholitha molesta(Busck)in Peach Orchard	Li Tang; Lian Meili; Ma Pingshun; Zhang Xiaoxiu; Zhou Yunning	Journal of Shanxi Agricultural Sciences	2010	5	47-50
Experiment in Application of Sex Pheromone to Control of Oriental Fruit Moth (Grapholitha molesta)(Lepidoptera: Tortricidae)	Zhang Lijun; Chen Xiaodong; Shuai Sai; Yang Bin; Qiu Junwu; Ma Ruiyan	Journal of Shanxi Agricultural Sciences	2010	7	97-100
Dynamics of adult occurrence of Grapholita molesta in different types of orchards in Hebei Province	Ran Hongfan; Liu Wenxu; Qu Zhengang; Lu Ziyun; Yu Lichen; Hao Baofeng; Liu Chunqin; Li Jiancheng	Innovation in Plant Protection Technology and Specialization in Disease and Pest Control - Proceedings of the 2011 Academic Annual Meeting of the Chinese Plant Protection Society	2011		7
Research on the occurrence pattern and control of Grapholita molesta in Jidong pear	Hao Baofeng; Yu Lichen; Xu Changxin; He Limin; Jiaorui; Le Wen Quan	Progress in pear research and production (5)	2011	4
Investigation on the occurrence pattern of Grapholita molesta	Zhang Yingran	Northern Fruits	2011	5	16
Occurrence Regularity and Control of Oriental Fruit Moth in Pear Orchard	Chen Jiangyu; Yu Liguo; Li Haishan; Chu Fengjie; Fan Qingyue; Cui Lejun	Journal of Hebei Agricultural Sciences	2011	5	15
Study on Occurrence of Oriental Fruit Moth in Eastern Hebei	Hao Baofeng; Xu Changxin; He Limin; Jiaorui; Yu Lichen	Journal of Hebei Agricultural Sciences	2011	3	32
Exploration on the occurrence patterns of Grapholita molesta in pear orchards in Daixian County	Ma Pingshun	Agricultural Technology & Equipment	2011	14	50-51
The occurrence and comprehensive control measures of major pests in peach orchards in Beijing	Zhang Chengyin; Li Fuzhi; Xu Yuedong; Du Xiangtang; Zhang Wenzhong; Shi Hekui	China Fruits	2012	3	64-66
Research on Occurrence Dynamic and Prevention and Cure of Grapholitha Molestain Yali Pear Producing Area of Hebei	Feng Xiaojie; Liu Yantao; Xi Guocheng; Liu Zhenmin; Wang Qinglei	Journal of Hebei Agricultural Sciences	2012	7	10
The fruit moth population monitoring and control technique in different orchards	Tian Baoliang; Ma Chunsen; Kong Decang; Zhao Cunpeng; Wei Guoshu	Journal of Plant Protection	2012	1	7-12
Preliminary study of occurrence regularity and forecasting of main apple pests in Baoding area	Li Jin	Hebei Agricultural University (Master Dissertation)	2012
Research on prediction, prediction, and control of adult Grapholita molesta in calcium orchards	Wang Zhimei; Du Junjie	Journal of Fruit Resources	2012	5	3-5
The occurrence and comprehensive prevention and control of Grapholita molesta in Xinding Basin	Zhao Hongmei; Zhao Shuwen; Wang Jinyu	Plant Health and Medicine	2012	6	15-16
The occurrence dynamic and forecasting method of Grapholitha molesta Busck in single and mixed apple orchards	Lv Xing; Li Jin; Yan Feng; Zhu Haipo; Cao Keqiang; Wang Qinying	Journal of Hebei Agricultural University	2013	5	86-89
The occurrence pattern and control measures of Grapholita molesta in Shenzhou, Hebei	Liu Qingshuang	Practical Techniques and Information for Fruit Trees	2014	5	35-36
Effect of Host Plant Factors on Occurrence and Growing Development and Oviposition Preference of Grapholita molesta Busck	Yang Xiaofan	Hebei Agricultural University (Master Dissertation)	2014
Application Evaluation of Grapholitha molesta Sex Pheromone Traps	Liu Jinli; Cui Lixian; Cheng Xiaoyan; Le Wenquan; Zhang Chaohong; Zhang Hai'e; Xu Jintao; Gao Lijuan; Ran Xintuo	Journal of Shanxi Agricultural Sciences	2014	2	166-168
The study of trapping effects by four kinds of sex pheromone trapper and occurrence regularity of Grapholitha molestain peach orchards	Li Wenming; Gao Lingwang; Bi Yongguo; Wang Zhigang	Forestry and Ecological Sciences	2015	2	157-159+165
Comparison of the Effect of Monitoring Measures for the Adult Population of Grapholita molesta Busck and Research on the Monitoring Mechanism of Sex Pheromone	Liu Yufeng	Hebei Agricultural University (Master Dissertation)	2015
Preliminary study of occurrence dynamic and forecasting of main pests and predators in Baoding apple orchards	Lv Xing	Hebei Agricultural University (Master Dissertation)	2015
Control Effect of Mating Disruption Technology by Using Sex Pheromone on Grapholitha molesta	Qiao Yan; Dong Jie; Wang Pinshu; Yue Jin; Zhang Baochang; Zhao Kun; Hao Haili; Yang Jianguo	Journal of Hebei Agricultural Sciences	2016	4	98-101
Peach Garden Pear Small Budworm Sex Pheromone lsotropic Control Test	Hu Wei	Agricultural Technology & Equipment	2016	12	34-36
Mating Disruption Control of Grapholitha molesta by Using Sex Pheromone in Pear Orchard	Liu Zhongfang; Yu Qin; Gao Yue; Shi Gaochuan; Wang Bingxia; Fan Renjun	Chinese Journal of Biological Control	2016	2	4
The effectiveness of pheromone control and pesticide reduction on Grapholita molesta	Li Ping; Dong Jie; Yang Puyun; Yang Jianguo; Wang Yanhui; Zhang Jinliang; Liu Zhen	China Plant Protection	2017	8	48-50+57
The control effect of large-area application of sex pheromone to Grapholitha molesta in peach orchard	Guo Xiaojun; Xiao Da; Wang Su; Li Shu; Zhang Fan	Journal of Environmental Entomology	2017	6	1242-1249
Analysis of Transfer Points of Grapholita molesta on Main Hosts in the Field	Liu Jinli; Yu Lichen; Cui Lixian; Qiao Guangyu; Xu Changxin; He Limin; Jiaorui; Li Litao	China Fruits	2017	3	15
Study on Prevention and Control Technology of Grapholitha molesta in Peach Orchards	Hao Baofeng; Yu Lichen; Xu Changxin; He Limin; Jiaorui	Journal of Hebei Agricultural Sciences	2017	7	302
Prevention situation of Grapholihta molesta(Busck) and control effect investigation of sex pheromone in Yuncheng city	Lu Yang	Shanxi Agricultural University (Master Dissertation)	2017
Population dynamics of three Lepidoptera pests in peach trees and their correlation with rainfall	Cao Xinyue; Wang Zhaoyuan; Li Yonghong; Chang Ruifeng; Liu Guojian; Han Jicheng; Chen Hu	China Plant Protection	2018	5	36-39+9
Monitoring of pests in apple orchards in Baoding area and evaluation of ecological control measures	Li Jiaxing	Hebei Agricultural University (Master Dissertation)	2018
Effects of four species of refuge plants on population dynamics of oriental fruit moth, Grapholita molesta and its major natural enemies	Mu Baofeng; Dong Zhaoke; Liu Shifeng; Li Cheng; Kou Hongru; Zhang Zhiyong	Journal of Beijing University of Agriculture	2019	1	39-44
Investigation of the insect pest species and the technology for controlling of the main pests in Zhaoxian County pear orchards	Niu Shaoben	Hebei Agricultural University (Master Dissertation)	2019
Dynamics of Oriental Fruit Moth in Different Pear Varieties Orchards	Ran Hongfan; Ma Aihong; Lu Ziyun; Liu Wenxu; Li Jiancheng	Journal of Hebei Agricultural Sciences	2019	1	41-43+53
lmpact Analysis of Ambient Temperature on Occurrence Dynamics of Grapholita molesta (Busck) in Pear Orchard	Tang Runxuan; Tan Qiuyue; Zhang Jing; Liu Xiaoxia; Zhang Qingwen; Li Zhen	Northern Horticulture	2020	11	25-31
Investigation on Occurrence Regularity and Mating Disruption Effect of Grapholitha molesta Adults in Pear Orchards of Yuncheng City	Zhu Wenya; Zhang Ye; Li Tang	Journal of Shanxi Agricultural Sciences	2020	8	1298-1300
Population Dynamics and Damage of Grapholitha molesta Busck Exposed to High Concentration Sex Pheromone and lnsecticide Stress	Liu Zhongfang; Zhang Min; Sun Xiaoting; Zhang Pengjiu; Yang Jing; Gao Yue; Fan Jianbin; Fan Renjun	Chinese Journal of Biological Control	2021	9	14
Population Dynamics and Damage of Grapholitha molesta Busck Exposed to High Concentration Sex Pheromone and Insecticide Stress	Liu Zhongfang; Zhang Min; Sun Xiaoting; Zhang Pengjiu; Yang Jing; Gao Yue; Fan Jianbin; Fan Renjun	Chinese Journal of Biological Control	2021	5	914-919
Effects of Cultivation Characteristics and Varieties of Peach Orchards on the Control Efficiency of the Dual-sex Attractant for Grapholita molesta	Chai Xiaohan	Shanxi Agricultural University (Master Dissertation)	2021
Evaluation on Control Effect of Different Densities of Sex Pheromone Attractant Core on Grapholita molesta	Lv Yinghong; Zhao Zhiguo; Ma Xiaohui; Wang Yongxin; Wu Na; Ma Ruiyan	Journal of Shanxi Agricultural Sciences	2022	4	586-590

## Sheet: Northwestern China
Article title	Authors	Journal (Publication)	Publication year	Issue	Pages
Observation and Control of the Life Regularity of Grapholitha molesta	The Garden Brigade of Guangwu Commune in Qingtongxia County,	Journal of Ningxia Agriculture and Forestry Science and Technology	1982	3	22-23
Method and results of core induction and prediction for Grapholitha molesta	Wang Zhiming	Journal of Hebei Forestry Science and Technology	1988	4	34-35
A Trial on Grapholitha molesta Control by Sex Hygiene	Han Shuqin, Wang Shuyao, Wang Xindong, Shen Ping, Zhang Yongqiang, Chang Chengxiu	Journal of Gansu Forestry Science and Technology	2001	4	9-15+18
The occurrence and control of Grapholitha molesta in Pucheng County	Zhou Tiancang, Wang Jun	Collected Papers of the 21st National Pesticide Equipment "Double Trade Fair"	2005
Study on Population Fluctuations of Cydia pomonella(L.) and Grapholitha molesta Busck in Aksy, Xinjiang	Lin Weili, Yu Jiangnan, Xue Guanghua, Wang Yongping	Xinjiang Agricultural Sciences	2006	2	100-102
The occurrence pattern and control experiment of Grapholitha molesta in Taoyuan pear orchard, Tianshui, Gansu	Hu Liping, Gao Junshang	China Fruits	2007	5	32-34
Occurrence regularity and control measurement of Grapholitha molesta in the fruit trees interbreed district	Zhi Yurong, Ye Xiaohui, Lan Ying, Chen Xiaolan, Chen Yuxia	Southwest China Journal of Agricultural Sciences	2008	4	1006-1009
The occurrence and control of Grapholitha molesta in peach orchards	Ren Hui	Rural Science & Technology	2009	2	36
Preliminary Study on the Damage and Occurrence Dynamic of Grapholitha molesta in Flat Peach Garden	Chen Jing, Yang Yihong, Ma Tianwen, Yang Xiaohong, Zhang Jianping	Journal of Anhui Agricultural Sciences	2009	30	14745+14751
Detection and Control Techniques of Sexual Inducing Agents for Grapholitha molesta	Wu Yusheng	Agricultural Science-Technology and Information	2009	17	25-26
Test report and chemical control experiment of sexual attractants for Grapholitha molesta	Xie Lixia	Agricultural Science-Technology and Information	2009	13	33-34
The occurrence pattern and control measures of Grapholitha molesta in Tianshui City	Zhang Yinxiang	Modern Agricultural Science and Technology	2009	23	191-192
Preliminary Study on the Effectiveness of Using Specific Core Inducing to Predict the Period of occurrence of Grapholitha molesta	Yang Xinmin, Huang Yonghong, Sun Huimin	Xinjiang Farm Research of Science and Technology	2010	2	47-49
Monitoring on Growth and Decline Trends of Grapholitha molesta Busck by pheromone Trap in Karamay	Wang Min, Zhu Shengxiu, Adili·Shataer, Chang Fuhai, Mengkun, Li Juan, Yihepalanmu	Journal of Xinjiang Agricultural University	2010	2	133-136
Primary Discussion on Growth and Decline Dynamics of Grapholitha molesta Busck and Prevention and Control of Trichogramma in Apricot Orchard in Kashi Region	Yue Chaoyang, Zhang Xinping, Yang Sen, Liu Aihua, Zhang Jingwen, Xu Bingqiang	Xinjiang Agricultural Sciences	2010	12	2376-2380
The occurrence and control of Grapholitha molesta in Jingdianguan area	Sun Yijun	Gansu Agricultural Science and Technology	2010	8	61-62
The Pheromone Trap was Used to Monitoring the Growth and Decline Trends of Borer Pests in Xinjiang Fruit Trees	Tan Bo, Wang Yan, Cao Xiaoyan, Liu Huaifeng, Ma Binggang	Xinjiang Agricultural Sciences	2011	7	1287-1291
Measurement and application of the peak emergence period of Grapholitha molesta and Cydia pomonella	Zhang Chunhai, Su Hongxia	Xinjiang Farm Research of Science and Technology	2012	11	21-22
Preliminary Study on the Effect of Sexual Inducing Agent Ambitious Method in the Prevention and Control of Grapholitha molesta	Wang Xiaobing	Northern Fruits	2012	3	13-14
A Study on the Investigation of Grapholitha molesta in Qin'an Mixed Planting Orchard	Zhao Hui	Forestry of China	2012	13	39
Prediction of the occurrence period and control experiment of Grapholitha molesta using sex attractants	Wang Zhenhui	Xinjiang Farm Research of Science and Technology	2013	8	18-19
Analysis of the effectiveness of sex attractant mesmerization method on the prevention and control of Grapholitha molesta in Korla fragrant pear	Dou Wenzhong, He Yuanying, Wang Xiaobing	Journal of Fruit Resources	2014	3	5-7
Dynamic monitoring of pear moth in ecological health orchard(fragrant pear)	Li Jian, Zhang Lei, Peng Yongjie, Bi Sijin	Chinese Horticulture Abstracts	2014	1	26-28
Dynamics Monitoring of Occurs of Borers and Leafrollers Adult on Apple in Longdong Areas	Jiang Yubao,Zhang Sumei,Qi Guangzeng,Zhou Keqing,Cheng	Gansu Agricultural Science and Technology	2014	2	30-32
Studies on Occurrence Law of Grapholitha molestain Ningxia	Bai Xiaojun, Wang Xiaojing, Shi Mei, Zhang Xiaoqin, Du Yuning, Zhang Zongshan	Acta Agriculturae Boreali-occidentalis Sinica	2014	10	206-210
Preliminary report on using sexual attractants to monitor the main pests of fragrant pear in Aksu area	Pang Hua	Xinjiang Farm Research of Science and Technology	2015	2	29-30
Test of Monitoring Occurrence Dynamic of Borer Using Sex Attractant in Orchard	Pang Hua	Journal of Fruit Resources	2015	2	3-6
The occurrence dynamic monitoring and comprehensive control techniques for Grapholitha molesta in Taoyuan pear orchards, Lanzhou	Chen Jianjun, Niu Ruxuan, Zhao Xiumei	China Plant Protection	2015	11	32-35
The application of sex attractants in the prevention and control of Grapholitha molesta in pear orchards	Jin Jie	Xinjiang Farm Research of Science and Technology	2016	3	39-41
Study on the occurrence rule of fruit tree borer in Karamay afforestation and emission reduction work area	Niu Chunlin, Reyi Han, Li Gang, Luo Hui, Ye Xiaoyun, Jiang Guoyong	Xinjiang Farm Research of Science and Technology	2017	2	35-37
Species and Population Dynamics of Fruit Borer in Shihezi Reclamation Zone	Yang Lei, Sun Huimin, Linhezhou, Chen Liusheng, Wang Shaoshan	Northern Horticulture	2017	12	132-135
Research on the occurrence patterns and control techniques of Grapholitha molesta in different orchards of Wuwei, Gansu Province	Jiao Xudong, Guo Yanlan, He Cai, Lai Xifu, Wang Linde	China Fruits	2017	3	67-70
A Preliminary Report on Application Experimental of Grapholitha molesta Pheromnein Peach Orchard	Chen Jianjun	Gansu Agricultural Science and Technology	2017	9	4-7
The Species and Distribution of fruit borers in Xinjiang	Yang Lei	Shihezi University (Master Dissertation)	2018
Research on the application of sex attractants for Grapholitha molesta	Song Xiaoling, Qian Wanjian	Contemporary Horticulture	2018	19	14-15
Experimental study on the effect of the vagus divergent device (vagus duct) of sex hormones on the occurrence and harm of Grapholitha molesta	Wang Yongxia	Agricultural Science-Technology and Information	2018	21	74-75
Occurrence regularity of Grapholitha molesta in peach orchard of shallow hill hilly area in Loess Plateau	Wang Chenbing, Gao Junshang, Wang Falin	China Fruits	2018	3	61-65
Occurrence and lntegrated Control Techniques of Apple Diseases and lnsect Pests in Yili Reclamation Area	Xu Yang, Song Yiqian, Wang Jiawu, Yu Qingfan, Tang Yongqing, Wang Pu	Heilongjiang Agricultural Sciences	2019	4	50-54
Control effects of a sex pheromone wire on the oriental fruit moth in mix orchards	Li Xiaolong, Jia Yonghua, Dou Yunping, Liu Xiaoli, Wang Chunliang, Li Feng	Plant Protection	2019	1	212-215
The application effectiveness of Grapholitha molesta disorientation technology in fruit tree production in Guanzhong, Shaanxi	Wang Fuping, Zhang Li, Ding Xiufeng, Cui Zhangjing, Luo Yao, Su Yanle	China Plant Protection	2019	9	61-64
Population dynamics monitoring of Grapholita molesta and Grapholita funebrana in several areas of Shaanxi	Wang Xueting	Northwest Agriculture & Forestry University (Master Dissertation)	2019
Control Effect of Dual Sex Pheromone for Disrupting the Mating of Cydia pomonella and Grapholitha molesta in Apple Orchard	Cui Xiaoxiong, Xiong Renci, Chen Hanjie, Han Xu, Yao Yongsheng	Northern Horticulture	2020	13	42-46
Population dynamics of Grapholitha molesta in mono- and mix-cultured pear orchard	Jiang Shizheng, Zhang Wenzhong, Wang Junyan	Plant Protection	2020	2	204-208
The occurrence dynamics of Grapholita molesta and the control effect of mating disruption method on flat peach in Xinjiang	Cao Min, Wuyue, Xiang Huiming, Diao Hongliang, Zhang Ranran, Ma Ruiyan	China Plant Protection	2020	11	52-55+62
Monitoring of Population Dynamics of Grapholitha Funedrana and Application of Three Diamide Insecticides	Xu Shicai, Cui Ruiyuan, Liu Weiyan, Zeng Guirun, Zheng Yipeng, Sun Yong, Li Boliao	Journal of Yan'an University(Natural Science Edition)	2020	3	90-94
Research on the application of disoriented technology in the prevention and control of carnivorous insects in yiwuer tuan apple orchards	Sun Huimin, Zhang Zhenxing	Xinjiang Farm Research of Science and Technology	2021	2	24-26
Study on the interspecific competition mechanism between Grapholitha molesta and Cydia pomonella	Mother Xiaoqing	Shihezi University (Master Dissertation)	2021
Study on Flight Ability and Trap Monitoring and DisorientationTechnology of Field Population of Three Fruit Borers in Xinjiang Fragrant Pear Orchards	Cui Xiaoxiong	Tarim University (Master Dissertation)	2021
Effects of the compound interference of Cydia pomonella and Grapholitha molesta in 'Korla fragrant pear' orchard in South Xinjiang	Cui Xiaoxiong, Ma Zhenghui, Ma Xue, Xiong Renci, Yao Yongsheng	China Fruits	2021	1	33-37
Monitoring on adult occurrence period and pesticide control of Grapholitha molesta	Xu Yuying, Peng Bin, Zhang Yanping, Huang Tingbao, He Weijiang	Forest Pest and Disease	2021	3	26-30
MONITORING AND CONTRLOL MEASURES OF PESTS ON EXPORTED APPLE IN LONGDONG AREA	Yang Guoqing	Lanzhou University (Master Dissertation)	2021
Occurrence Dynamics of Grapholitha molesta and Control Effect of Sex Pheromone Disorientated Filament in Different Fruit Orchards	Lei Qiong, Ju Yarong	Guizhou Agricultural Sciences	2021	7	51-56
Analysis on the Control Efficiency of Disrupting Mating Method to Grapholitha molesta in Different Orchards	Niu Yonghao, Shou Pengyun, Guo Yanjun, Tao Xinshe, Wu Liangliang	Journal of Shanxi Agricultural Sciences	2021	11	1336-1339
Species and population dynamics of fruit-borer in apple orchards of Yan'an area	Chen Xiulin, Chen Yuxin, Bao Linjie, Leisure, Sun Yong, Li Guangwei	Plant Protection	2021	2	219-225+238
Monitoring investigation and comprehensive prevention and control technology of Grapholitha molesta in Taoyuan pear	Cheng Xiaotian	Rural Science & Technology	2022	3	31-34
Preparation of New Attractants of Cydia pomonella (L.) and Field Trapping Effect	Amanguli·Tuniyazi	Xinjiang Agricultural University (Master Dissertation)	2022
Dynamic Monitoring of the Occurrence of fruit borers in Apricot Orchards and Evaluation of Control Effect of Mating Disruption	Munire·Maimaiti	Xinjiang Agricultural University (Master Dissertation)	2022

## Sheet: Southwestern China
Article title	Authors	Journal (Publication)	Publication year	Issue	Pages
GENERAL STATUS ON PEST INSECT INCIDENCE AND DAMAGE IN PEACH,PLUM AND CHERRY ORCHARDS OF SICHUAN	Huang Zhiyuan, Li Longhua, Qi Juxian,Liu Xiao, Zhang Jing,Liang Anguo	Southwest China Journal of Agricultural Sciences	1993	4	72-76
Occurrence regularity and control measurement of Grapholitha molesta in the fruit trees interbreed district	Zhi Yurong, Ye Xiaohui, Lan Ying, Chen Xiaolan, Chen Yuxia	Southwest China Journal of Agricultural Sciences	2008	4	1006-1009
Exploration of Non chemical Control Technology for Grapholitha molesta Based on Sex Pheromone	Wu Pingyuan, Luo Wanming, Yang Mingbin, ZhangYuanqiao, Liu Gang	South China Agriculture	2014	28	18-20+34
Study on the damage patterns and prevention and control of Grapholitha molesta in apple orchards in the central Guizhou region.	Feng Peiming, Cui Xudong, Liang Zhengying	Chinese Horticulture Abstracts	2015	5	57-58
Effects of Climate Factor on Population Dynamics of Grapholitha molesta(Busck) in Loquat Orchard	Chen Xiaolan, Li Jing, Zhi Yurong, Chen Yuxia, Chen Kaixun, Jiang Guoliang	Journal of Anhui Agricultural Sciences	2015	11	99-100
Research on the occurrence, damage, and prevention of Grapholitha molesta in the Liupanshui area	Yan Kai, Hu Fangli, Hu Qiuyuan	Agricultural Research and Application	2016	5	26-28
Occurrence pattern of Grapholitha molesta(Busck)in peach orchard in Kunming	Zhang Hongmei, Xu Xingcai, Chen Fushou, Wang Yan, Chen Zongqi, Tao Yaoming, Yang Yanxian	Plant Protection	2016	1	184-188
The occurrence dynamics and control strategies of major pests in peach orchards in Kunming City	Zhang Hongmei, Chen Fushou, Wang Yan, Chen Zongqi	Yunnan Agricultural Science and Technology	2018	S1	116-118
Exploration of the occurrence patterns of Bactrocera dorsalis(Hendel) and Grapholitha molesta in pear orchards of Dali Prefecture, Yunnan Province	Zhao Hang, Li Hongyu, Ding Xueshuang, Zheng Quanli, Zi Yingbiao, Yang Min, Zhang Shiwei	China Plant Protection	2022	9	44-48

## Sheet: Central China
Article title	Authors	Journal (Publication)	Publication year	Issue	Pages
Using female pheromones to monitor the occurrence dynamics of Grapholita molesta and Laspeyresi pomonella (Linnaeus) adults	Guo Xianru, Gong Zhongjun, Zhao Te, Zheng Xiaojun	Journal of Henan Agricultural Sciences	2004	1	31-32
Regularity and prevention research of fruit moths in peach orchard of the West of Henan Province	Li Zheng	Henan University of Science & Technology (Master Dissertation)	2013
Occurrence regularity of oriental fruit moth and its taxis to different catchers'applied in peach orchard	Zhu Gengrui, Wang Xinwei, Fang Weichao, Feng Yibin, Wang Xiaoli, Chen Lingyu, Hu Xiaojing	Journal of Fruit Science	2014	2	282-287
The occurrence dynamics and main influencing factors of Grapholita molesta in hawthorn orchards	Zhang Kunpeng, Wang Xianghong, Wang Jingshun	Northern Horticulture	2016	19	121-131
Occurrence of adult Grapholita molesta(Busck) and effects of ecological control in Laohekou,Hubei	Wu Pengxiang, Wu Fengming, Guo Chong, Wang Xuan, Li Zhen, Zhang Qingwen, Liu Xiaoxia	Chinese Journal of Applied Entomology	2016	5	1018-1025
Research on the application of green prevention and control technology in the prevention and control of Grapholita molesta	Yin Hang, Shen Guoxi, Yan Niu, Bian Jingjing	Primary Agricultural Technology Extension	2019	10	29-31
Research on the occurrence pattern and disorientation effect of Grapholita molesta in pear orchards using "double arm anterograde" trellis	Xu Lirong, Jiang Li	South China Fruits	2022	5	178-181

## Sheet: Northeastern China
Article title	Authors	Journal (Publication)	Publication year	Issue	Pages
A Study on the Life History of Grapholitha molesta in Pear Orchards	Yang Yugui	Northern Fruits	1983	2	25-28
The occurrence and control of Grapholitha molesta on plum trees in high-altitude mountainous areas of Jilin Province	Kang Zhixian, Hu Quande, Wang Shujun, Yin Zuoqing, Li Mingru	Chinese Journal of Applied Entomology	1995	5	270-272
The occurrence and control of Grapholitha molesta in Heilongjiang Province	Liu Hairong, Lin Facheng, Yang Xiaohua, Guo Jinling	Forest By-Product and Speciality in China	2011	3	25-27
Investigation on Generations of Grapholitha molesta in Changchun Region by Sex Pheromone Traps and Studies on Related Techniques	Tao Weijun, Sheng Chengfa, Chen Rizhao, Zhang Yu, Zhang Sheng, Chang Taining, Gao Zhenxiang	Journal of Northeast Agricultural Sciences	2011	6	43-45
Occurrence dynamics of Grapholitha molesta in Haicheng City,Liaoning Province	Li Jieping, Zhou Xuling, Zhao Zhangwu	Plant Protection	2013	2	134-138
Occurrence Law and Control Technology of Guapholitha molesta Busck in Harbin Pear Orchard	Han Jilong, Gao Qingyu	Northern Horticulture	2014	22	111-112
Occurrence and Chemical Control of Fruit Borer of Prunus humilis Bunge.	Liu Xianchen, Chen Li, Xu Xia, Wei Rufeng, Wang Weizhi	Journal of Northeast Agricultural Sciences	2014	1	58-60
Effect of Agricultural Measures on Occurrence of Grapholitha molesta	Zhou Dashen, Li Jieping, Zhao Zhangwu, Liu Xiaoxia	Northern Horticulture	2015	1	114-116
Investigation of Occurrence Regularity of Oriental Fruit Moth in Dalian Area	Dong Sijia, Guan Haichun, Yang Fengying, Hao Ruimin, Zhang Zheng	Northern Horticulture	2016	14	130-132
lnfluence of Meteorological Conditions on Grapholita molesta Overwintering Larvae Coming Out and the Law of Grapholita molest in Central Liaoning Area	Zhou Dashen, Gong Weimin, Li Jieping, Zhao Zhangwu	Northern Horticulture	2016	6	109-112
Occurrence Rules of Oriental Fruit Moth and Their Relationship with Meteorological Factors	Wang Guichun, Cheng Hang, Han Xiujun, Song Ruoning, Wu Chunying, Cheng Xiangkun, Li Hongqiang, Hou Shuke	Journal of Arid Meteorology	2016	2	356-361
The occurrence pattern and control of Grapholitha molesta in the southern Liaoning region	Chen Nan, Yang Hua, Li Guangxu, Dai Qidong, Zhang Guangren	Northern Fruits	2018	2	31-33
Control Effect of Mating Disruption with Insect Sex Pheromone on Oriental Fruit Moth in Peach Orchard	Dong Sijia	Northern Fruits	2018	6	7-9
Survey of Species and Population Dynamics of Fruit Borer in Companion Planting of Apricot and Plum	Yang Hua, Zhang Yujun, Chen Jie	Northern Fruits	2019	1	9-12
Occurrence and Control of Grapholitha molesta in Kailu County	Chen Chen, Zhai Xiuchun, Ma Hongbo	Forestry Science & Technology	2020	5	42-44
Prevention and Control Technology on Main Diseases and Insect Pests of Pear Orchard in Heilongjiang Province	Ren Aihua, Wang Xiaoxiang, Han Jilong	Heilongjiang Agricultural Sciences	2021	3	129-131
Control of Pear Fruit Borers Using Sex Pheromone Diffuser and Releasing Trichogramma dendrolimi on	Sun Shengjie, Ren Aihua, Wang Xiaoxiang, Yang Xuelin, Li Haowen, Li Zhen, Liu Xiaoxia	Chinese Journal of Biological Control	2021	1	102-109
Occurrence and Comprehensive Control of Grapholitha funebrana on Fruit Tree in Cold Area	Hou Ruining, Wang Yu, Dong Fuchang, Zhen Canfu, Mou Yunhui	Northern Fruits	2022	2	23-25
Observation on the occurrence pattern of Grapholitha molesta in the Red Apple Orchard in Saiwai in Tongliao City and preliminary report on the application of Spinning cone control experiments	Li Jianjun, Zhou Yuli, Zhang Jiayi, Zhang Chao, Ao Tegen	Forestry Science & Technology	2022	2	23-25
Study on integrated control of the oriental fruit moth(Grapholitha molesta)	Dong Sijia	Hebei Fruits	2023	1	8-9

## Sheet: Eastern China
Article title	Authors	Journal (Publication)	Publication year	Issue	Pages
A Preliminary Report on the Study of Grapholitha molesta in the Northern Jiangsu Region	Zhao Zhongren, Wang Yuangui, Yan Guiying	Chinese Journal of Applied Entomology	1989	1	17-19
The occurrence pattern and control measures of Grapholitha molesta in the peach orchard	Ni Ji, Yu Huaxiong	Farmhouse Wealth	2009	23	34-35
The occurrence pattern and control of Grapholitha molesta in pear orchards in the central Jiangxi region	Wan Yuan, Zhou Jinghua, Liu Jinfa, Cao Jianxiang	China Fruits	2010	1	38-40
Studies on the Occurrence Dynamics and Damage of Fruit Boring Insect Pests in Feicheng Peach Single Garden of Shandong	Ling Fei, Wang Peng, Xu Yongyu, Yu Yi, Li Lili	Journal of Shandong Agricultural University(Natural Science Edition)	2010	4	320-324
Scale control over Grapholitha molesta with mating disruption of sex pheromone	Zhou Hongxu, Li Lili, Yu Yi	Journal of Plant Protection	2011	5	385-389
Study on the Occurrence and Damage Symptom of Grapholitha molesta Busck in Peach Orchard in Shanghai Area	Xiong Shuai, Ji Renfen, Gu Zhixin, Hu Liushen, Yang Ying, Huangrong	Northern Horticulture	2011	19	132-133
The occurrence and control experiment of Grapholitha molesta	Hua Ziping, Ma Zhonghua, Sun Xiaoxia	Yantai Fruits	2012	3	13
The occurrence and chemical control experiments of Grapholitha molesta	Zhang Yong, Wang Hongwei, Wang Xiaoyang, Manzhonghe, Wang Shaomin	Deciduous Fruits	2013	3	33-34
The attracting effectiveness of the combined use of sexual core attractants for Grapholitha molesta and Lyonetia clerkella (Linnaeus)	Jiang Ruide, Li Xiaojun, Sheng Ru, Chen Tieniu, Sheng Chengfa	Deciduous Fruits	2013	6	7-9
Study on the occurrence dynamics and prediction mathematical model of Grapholitha molesta in peach orchard in Feicheng region of Shandong	Li Xiaojun, Zhai Hao, Wang Tao, Li Hong, Wang Changjun	Journal of Fruit Science	2013	5	841-847
OCCURRENCE AND DAMAGE INVESTIGATION OF GRAPHOLITA MOLESTA BUSCK IN TAIAN PEACH ORCHARD	Guo Tingting, Zhang Shunyi, Ling Fei, Yu Song, Li Lili, Xu Yongyu	Journal of Shandong Agricultural University(Natural Science Edition)	2013	2	211-216+224
The frequency of occurrence of Grapholitha molesta( Busck) in single pear,peach and mixed pear-peach orchards in Laiyang	Liu Yuguang, Gu Songdong, Li Lili, Zhang Bin, Yu Yi, Zheng Changying	Chinese Journal of Applied Entomology	2013	6	1538-1545
Studies on occurrence rules and control techniques of main pests on Dangshan pear plants	Du Shenglong	Anhui Agricultural University (Master Dissertation)	2014
Effects of climatic condition of spring on the population dynamics of Grapholitha molesta (Busck)	Jin Li, Lin Huafeng, Wang Xueliang, Yue Lanju, Li Jiandong	Plant Protection	2014	3	169-173+182
Preliminary report on the application of insect sex pheromone targeting method for the prevention and control of Grapholitha molesta in Naiyuan pear	Zhuang Jiaxiang, Ouyang Chuanlu, Weng Xusheng, Lin Zhiping	China Plant Protection	2014	4	37-38
Preliminary report on the field trial results of monitoring and controlling Grapholitha molesta using pheromone directed technology as a demonstration application	Tan Chunyan, Wang Yan, Chen Wei	Shanghai Agricultural Science and Technology	2014	4	152-154
The occurrence pattern of Grapholitha molesta in Taoyuan pears in Wuxi area	Wang Chengliang, Xu Lijun, Ni Meng, Li Yuanxi, Qi Landa, An Zhifang, Zhao Lili, Wang Ruyan, Shen Fei	Jiangsu Agricultural Sciences	2014	9	117-119
The Occurrence, Damage and Diapause Character of Grapholith molesta (Busck) (Lepidoptera: Tortricidae) in Taian Peach Orchard	Guo Tingting	Shandong Agricultural University (Master Dissertation)	2014
Biological Characteristics Observation and Prevention Test of Grapholitha Molesta (Busck)	Zhang Yuefeng	Modern Agricultural Science and Technology	2014	19	124-125
Investigation on Occurrence Rule of Grapholitha molesta in Mixed Peach-pear Orchards in Xiaoxian	Yang Yuzhen, Huang Juan, Zhou Ying	Journal of Agricultural Catastrophology	2015	3	10-11
The application of sex pheromone technology in the prediction and control of Grapholitha molesta	Jiang Hongguo, Chen Xin, Fu Huaxin, Xu Jiakuan	China Fruits	2015	6	65-68
Occurrence Dynamic of Gtapholitha molesta and lts Control by Sex Attractant in Wuxi District, Jiangsu Province	Wu Yiling, Li Yuanxi	Subtropical Plant Science	2015	3	235-240
Investigation and control measures on the occurrence and harm of Grapholitha molesta in pear orchards in Jinshan District	Jia Ting	Shanghai Agricultural Science and Technology	2015	5	145-146
The Occurrence and Physical Control Techniques of Pear GallMidge (Dasineura pyri),Oriental Fruit Moth (Grapholitha molesta) in the Northwest District of Zhejiang Province	Feng Fan	Zhejiang Agricultural and Forestry University (Master Dissertation)	2015
The occurrence pattern and comprehensive control of Grapholitha molesta in Chengwu County	Chen Song	Deciduous Fruits	2016	5	43-45
Controling Grapholitha molesta(Busck)by Using Mating Disruption Sex Pheromone in Peach Orchard	Tian Ruhai, Chen Shijian, Lu Shuang, Wu Xiangwen, Guo Yuren, Zhang Zhengwei, Cheng Wei, Shen Huimei	Journal of Shanghai Jiaotong University(Agricultural Science)	2016	2	80-84+94
A Study on Dynamic Inducing and Monitoring of the occurrence of Grapholitha molesta in Wuxi Taoyuan Pear	Ni Meng, Zhai Qiuhong, Xu Lijun, Wang Chengliang, Hua Yanjie	Chinese Horticulture Abstracts	2017	11	49-50+148
Monitoring of adult attractants for Grapholitha molesta in the eastern Jiangxi region and study on the appropriate period for prevention and control	Huang Donghua, Xu Lei, Xie Jie, Fan Fang, Zhou Chaohua	South China Fruits	2017	2	147-149+153
Effects of Temperature Variation on the Biological Characteristics of Grapholita molesta (Busck)	Xu Longxiang	Shandong Agricultural University (Master Dissertation)	2017
Prediction of Emergence Period and Prevention and Control of Oriental Fruit Moth[Grapholitha molesta (Busck) ]	Xiong Caizhen, Li Jie, Fan Quangen	Journal of Anhui Agricultural Sciences	2017	16	147-148+152
Preliminary Study on the Prevention and Control Effectiveness of Sexotropin on Grapholitha molesta	Ouyang Chuanlu	Primary Agricultural Technology Extension	2018	1	42-43
A Study on the Effectivess of Comprehensive Prevention and Control of Peach Blossom Grapholitha molesta with "Misdirection+Monitoring"	Jiang Hongguo, Jin Jun, Jiang Weihua, Zhang Honghai, Huang Xuedong, Zhang Binbin	Bulletin of Agricultural Science and Technology	2018	12	129-134
Population dynamics of Grapholitha molesta under mixed planting conditions of fruit trees	Liu Yingzhi, Yu Kai, Sun Liang, Cao Xinran, Meng Xiangqian	China Plant Protection	2018	9	42-45+57
Scale control over Grapholitha molesta Busck with mating disruption clip combined with chemical control in late-ripening pear orchard	Zhai Hao, Zhang Yong, Li Xiaojun, Ma Yanan, Wang Dan, Jia Xiaoman	Journal of Fruit Science	2018	S1	148-154
A preliminary study on the occurrence patterns of adult Grapholitha molesta and Adoxophyes orana (Fischer Roslerstamm) in pear orchards	Zhao Jie, Zhao Baoming	Shanghai Agricultural Science and Technology	2018	2	112-113
Investigation on the occurrence dynamics and damage of Grapholitha molesta in Taoyuan pears in Pudong, Shanghai	Tian Ruhai, Guo Yuren, Lu Shuang, Li Chunxi	China Plant Protection	2018	12	45-47+56
Analysis on Mating Disruption Control Effects of Grapholitha molesta (Busck) by Using Sex Pheromone in Peach Orchard	Jia Ting	Modern Agricultural Science and Technology	2018	24	100-102
Occurrence Regulation of Grapholitha molesta (Busck) in Peach and Pear Orchard in Cixi of Zhejiang Province	Shen Qunchao, Wu Huaxin, Wang Liru, Gao Danna, Cheng Guoliang	South China Fruits	2018	4	104-106
Population Dynamics Analysis of Main Pests and Their Natural Enemies in Taoyuan, Fu'an City in 2017	Weng Longlong	Primary Agricultural Technology Extension	2019	2	37-40
Effects of sugar-acetic acid-ethanol water solutions and sex pheromone ontrapping Grapholitha molesta Busck in peach-apple neighbor orchards	Zhai Hao, Zhang Yong, Li Xiaojun, Ma Yanan, Wang Dan, Jia Xiaoman	Journal of Fruit Science	2019	2	212-220
Population Dynamics of Grapholitha molesta (Lepidoptera: Tortrididae) and Control Effects by Sexual Pheromone in Apple Orchards with Non-Bagged-Fruit Cultivation Pattern	Zhai Hao, Wang Jinzheng, Xue Xiaomin, Wang Laiping, Chen Ru, Nie Peixian, Zhang Yong	Scientia Silvae Sinicae	2019	7	111-118
Large scale control over Grapholitha molesta with mating disruption of sex pheromone	Fang Minghua, Hong Wenying, Wu Yanjun, Deng Jianyu, Wo Linfeng, Liu Tao	Journal of Zhejiang Agricultural Sciences	2019	10	1170-1173+1777
Dynamic monitoring of major peach tree diseases and pests in Wujin District, Changzhou City	Li Zhipeng, Zhou Dan, Zhu Longfen	Modern Agricultural Science and Technology	2020	22	91-93
Population dynamics of three kinds of fruit-eating male adult in peach orchard and their correlation with temperature and rainfall	Qiu Xiaohong, Zheng Lumin, Chu Shupin, Zhu Youli	Acta Agriculturae Zhejiangensis	2020	3	469-474
Preliminary study on the directional effectiveness of microcapsules containing sex pheromones of Grapholitha molesta in different fruit orchard	Zheng Yan, Xu Dekun, Hu Haiyan, Lu Lihua, Chen Jun	China Plant Protection	2020	6	62-64+73
The application of Spinning cone in controlling Grapholitha molesta in sweet cherry orchards	Jiang Wei, Li Fujiang, Sun Linpeng, Lv Dawei	Bulletin of Agricultural Science and Technology	2020	4	175-176
Research on high cfficiency control technology of the Grapholitha molesta	Jiang Qiushuang	Anhui Agricultural University (Master Dissertation)	2021
Study on the control effect of Grapholitha molesta by using sex pheromone directed method in Jurong city peach orchard,Jiangsu province	Yang Hetong, Xue Zheng, Cheng Jiaqian, Zou Kaiyu	Hubei Agricultural Sciences	2021	8	91-93+97
lmpact of different suspension methods of sex pheromone traps on trapping and killing of pear heartworm	Wang Rongyuan, Liu Guangqin, Li Baifeng, Cheng Zhenxia, Chen Jingrui, Wang Zhenglin, Qu Shenchun	Jiangsu Agricultural Sciences	2021	6	99-102
The effectiveness of pheromone disorientation in pear orchards in northern Zhejiang on the control of Grapholitha molesta	Li Ju, Xu Weidong, Zhu Chenhui, Jia Huaizhi, Lu Qiang	China Plant Protection	2021	9	62-64+70
Differences of adult peak periods of each generation of male oriental fruit moth,Grapholita molesta (Busck) in different habitat orchards	Shen Zhijie, Fang Minghua, Hong Wenying, Liu Tao, Wo Linfeng, Sun Yuan, Lanchen Yihang, Deng Jianyu	Plant Protection	2021	3	222-225+236
Control of Grapholita molesta by Using Mating Disruption in Peach Orchard for Many Years	Jin Weixin, Jiang Yiping, Shen Fei, Wang Ruyan, Gao Han, Wan Chengdong, Xiao Liubin	Chinese Journal of Biological Control	2022	2	360-366
Occurrence regularity of insect pests and natural enemies in apple orchard and peach orchard of Yantai, Shandong province	Yang Xuelin, Qiao Zheyan, Zhu Gaofeng, Jia Yujie, Sun Shengjie, Liu Xiaoxia	Plant Protection	2022	1	240-245
